# Supplementary material for: Readiness and Implementation of Evidence-Based Practice Among Physiotherapists: A Cross-Sectional Study and Evidence-Based Practice Questionnaire Validation
Source: J Clin Med. 2026 Feb 24;15(5):1716. doi: 10.3390/jcm15051716 (PMC12985529; doi:10.3390/jcm15051716)
Supplement: Supplementary file 1 [file jcm-15-01716-s001.zip]

Archive with 1 entries (1 files):
- jcm-4115390-supplementary.pdf
